# Supplementary material for: Dividing Cells Regulate Their Lipid Composition and Localization
Source: Cell. 2014 Jan 30;156(3):428–39. doi: 10.1016/j.cell.2013.12.015 (PMC3909459; doi:10.1016/j.cell.2013.12.015)
Supplement: Table S2. Full List of Lipid Biosynthetic Enzymes Included in Our RNAi Library, Related to Table 2 — In the last column, cytokinesis inhibition is reported when present: S = strong > 20% binucleated cells; M = medium < 20% and > 14% binucleated cells; L = low < 14% and > 10% binucleated cells. [file mmc2.xls]

## Sheet: Supplementary Table 3
Full list of lipid biosynthetic enzymes included in our RNAi library. In the last column the phenotype is reported when present: S=strong >20% binucleated cells; M=medium <20% and >14% binucleated cells; L=low <14% and > 10% binucleated cells
	Uniprot gene name	Gene symbol	Gene NCBI ID	Gene Accession	GI Number	Sequences (siGENOME pools)	Scored
1	Lactosylceramide 4-alpha-galactosyltransferase	A4GALT	53947	NM_017436	55956926	AGAAAGGGCAGCUCUAUAA,GGACACGGACUUCAUUGUU,UGAAAGGGCUUCCGGGUGG,GCACUCAUGUGGAAGUUCG
2	L-aminoadipate-semialdehyde dehydrogenase-phosphopantetheinyl transferase	AASDHPPT	60496	NM_015423	20357567	GAAAUUAGUUGCAGAGAAA,GGACUCAGCUGGAUAUGUU,UAACAUCUCUCAUCAAGGA,GAAGAAAUUCCAAUACGAA
3	1-acylglycerol-3-phosphate O-acyltransferase ABHD5	ABHD5	51099	NM_016006	33469972	CAACCUAGGUGGAUUCUUG,ACACUGAAGUUCUCUCAUA,GCAGGACCCUUUGGUUUAA,GAGACAGCUUUCAAGAAUA	L
4	3-ketoacyl-CoA thiolase, mitochondrial	ACAA2	10449	NM_006111	5174428	CAAGAAAGAUGGAACUGUU,GAAGAAAGCAGGACUGAGU,GCAAUGUCCUGCAGAGUUC,UAAUGAUGCUGGCUACUUU
5	Acetyl-CoA carboxylase 2	ACACB	32	NM_001093	134142061	GAACAUCCCUGCACAGAAA,CCACAAAGGAUUUAAAUAC,GAACUUAACCGGAUGCGUA,AGAUACAUGAUCACGGAUA
6	Long-chain specific acyl-CoA dehydrogenase, mitochondrial	ACADL	33	NM_001608	4501856	GGAGAAAGCUGGAGAAGUA,GGAGCAAGCUUAUUCAAAU,GCAAGGUGUUCAUCAGUAA,GAUAUACGGUUGCCAGCUA
7	Very long-chain specific acyl-CoA dehydrogenase, mitochondrial	ACADVL	37	NM_001033859	76496474	UAACUGAGUCCAUGGCUUA,CAGAUCAGGUGUUCCCAUA,GGGAGUGGCUUCAAGGUUG,GGGCUUGGCAGUGCUCUAA
8	Alkaline ceramidase 1	ACER1	125981	NM_133492	19424127	UACAACACGUUCUCCAAUA,GAGCUUCGGCACCUGAUUG,GGCCUGUUCUCCAUGUAUU,GGCAGUGGCUAUAGCAUAU
9	Alkaline ceramidase 2	ACER2	340485	NM_001010887	71043497	CUAAAGAGGUGUGACAACA,UGACCGAGCUUUCUGCGAG,GUGCUUGUUUCGUCAGUAU,GGAAUUGGAUCCGUCUACU
10	Alkaline ceramidase 3	ACER3	55331	NM_018367	141802267	GAUUAUACCUCCAAUGUUC,CCACAUGACUCUGAAAUAU,AACGGUACAUUGCUUCUUA,GGACUGGGUUAUACAUCAU
11	Acyl-coenzyme A thioesterase 8	ACOT8	10005	NM_183386	34577072	GAAUGGAGCCCAAACAGAU,CAAAAGAGGUACCCAUUGG,CAAGUGGAGCGGACACGAA,AUUACUGGGUACCGGCCAA
12	Long-chain-fatty-acid--CoA ligase 1	ACSL1	2180	NM_001995	40807490	CAACAAAGCUGAACUCUCU,GAACAAGGAUGCUUUGCUU,GAAAUGAAGCCAUCACGUA,GAAGAUAUGGUGAGACUUG
13	Long-chain-fatty-acid--CoA ligase 3	ACSL3	2181	NM_004457	12669907	GAAGGUGGAUACUUUAAUA,GGAAAUGGAUUACAGAUGU,UGAACUAGCUCGAAAGAAA,GUCAUGAUCUCACAUAGUA
14	Long-chain-fatty-acid--CoA ligase 4	ACSL4	2182	NM_004458	4758331	GCACAGACCUGCUUUAAGU,GAAGGCGGUUAUACAAUUA,GAAGAAUUGUCCACUUAUU,GAUAGGGUAUGAUUACAAA
15	Long-chain-fatty-acid--CoA ligase 5	ACSL5	51703	NM_016234	12669912	GAAAGAAAGUGGCCUUAAA,GAAGAACAAUGACCUAACA,GAUAGGGAAUGUAGAGAAA,GUACAAACGUGUUCAAAGG	L
16	Long-chain-fatty-acid--CoA ligase 6	ACSL6	23305	NM_001009185	57165411	UAGAAGAGCUUUACUCAAU,GACCUGAGCUGAGAGAGUA,GAAGAAGCCCUGAAAGAGA,GGAACGUGGUGGCUGAUUU
17	Acyl-coenzyme A synthetase ACSM1, mitochondrial	ACSM1	116285	NM_052956	115511025	GAAGACAGCUAAAGUGGAA,GGACGGGCCUUCUGCUCUA,CAAGUUAUGUACUGGACUA,CCAAAGACAUUCUCUAUCG
18	Acyl-coenzyme A synthetase ACSM2A, mitochondrial	ACSM2A	123876	NM_001010845	154689753	CAACAUUCGAGGAGACUUU,UCAAAGAUGAAGAUGGGUA,AGUGGAAGAUGUCCGGAAA,GGUUGGGACAUUAGAAUCA
19	Acyl-coenzyme A synthetase ACSM2B, mitochondrial	ACSM2B	348158	NM_001105069	157311623	GGGAUUAACUUGCAUGGUU,GGACAUCCGAGAAUUCUAU,GACACAGGUUGGAUACUGA,AGUGGAAGAUGUCCGGAAA
20	Acyl-coenzyme A synthetase ACSM3, mitochondrial	ACSM3	6296	NM_202000	47458817	ACAAAGAGGAGAUCGGGUA,GAACAAGUGGAUAUCCGAA,GGGCCUGGAUAUCUACGAA,CACCAACUGUAUACCGAAU
21	Acylglycerol kinase, mitochondrial	AGK	55750	NM_018238	21359926	GAAACAAAGUCCAACAUAU,GCAUGGAUGUGACUAUUGU,GAGGCUACCUUCAGUAAGA,GGAGAGACCAGUAGUUUGA
22	Alkylglycerol monooxygenase	AGMO	392636	NM_001004320	51972211	ACACCUGGAUUCUUCAAUA,GCUGGAUUCUCAAAGGAAA,UCGCCUGGAUGAUGCUUUA,AUACAGAGGUCAUCAAUAA
23	1-acyl-sn-glycerol-3-phosphate acyltransferase alpha	AGPAT1	10554	NM_006411	26787964	AUGAAGAUCUUGCGUCUAA,CGUGGCGCCUUCCAUCUUG,UCGAGAACAUGAAGAUCUU,UCAAAUACCUGUACGGGAU
24	1-acyl-sn-glycerol-3-phosphate acyltransferase beta	AGPAT2	10555	NM_001012727	69122970	GUGCGAAGCUUCAAGUACU,GCCGGACGGUGGAGAACAU,CGGCCGAGUUCUACGCCAA,GCGCUGUGCUUCACGGUGU
25	1-acyl-sn-glycerol-3-phosphate acyltransferase gamma	AGPAT3	56894	NM_020132	40254934	GCUCCAAGGUCCUCGCUAA,GGGAGCAGCUUCCUUUGGA,UCCAGGAGAUAUAUAAUCA,GCAGCUGUCUAUGAUGUAA
26	1-acyl-sn-glycerol-3-phosphate acyltransferase delta	AGPAT4	56895	NM_020133	69128030	AGAAAGAGCUGGCCUAUGU,GGAGUUCGAUGGAUGAUUG,GCACACGGUUCACGGAGAA,AAAUGUAGUUUCAGCUGUA
27	1-acyl-sn-glycerol-3-phosphate acyltransferase epsilon	AGPAT5	55326	NM_018361	110349784	CAAGAAGACUUUACCAUCA,GGAAGGAAGCUGUAUGUGA,GAACUCCAAUGUAUCUUGU,CAUUGAUCGUAUCGACAAA
28	Glycerol-3-phosphate acyltransferase 4	AGPAT6	137964	NM_178819	31343375	GAAAUUGGAGCCACAGUUU,UUAAGGAGUUCAUGAGUAA,GAACCUGCAUCAAUAAUAC,GAGAAGAACCACCAGCUUU
29	Glycerol-3-phosphate acyltransferase 3	AGPAT9	84803	NM_032717	40255053	CCAAAGGAGUCGAUUCUUA,GAAACUACCCAUACUAAUU,CAAUGGAUCUCUCAGCUAA,CAACAAUACUUCAGUCAUG
30	Alkyldihydroxyacetonephosphate synthase, peroxisomal	AGPS	8540	NM_003659	88999596	GAAUCUAGCUUGCAAAUAU,GAUGAGACAAGAACAAUUA,GAGUAAAUGUGGAGCAUAA,UGAAGGAACUCUUGGUGUA
31	Retinal dehydrogenase 2	ALDH1A2	8854	NM_003888	25777723	CAACGUCACUGAUGAUAUG,GCAAAGGACUGGGCCGAAA,CGAAAGAGCCAAUAACUCA,GAUUUAAGACGAUGGAUGA
32	Fatty aldehyde dehydrogenase	ALDH3A2	224	NM_000382	73465985	CAGGAUCUCUAUAUUGUUA,ACCCUAAAGUUGCAGGUUA,CCUGGAAGUUAGUUGCCAA,CGAGUAAGCCACUGCGGUU
33	Aldehyde dehydrogenase family 8 member A1	ALDH8A1	64577	NM_170771	25952151	GAUGAAUCCUGCUGCAUGA,CAAGGACUCUUACGACUUC,CGUCAGAGUGCACGCAGAU,UCAAUGUGGACUCGGAAAA
34	Alpha-1,2-mannosyltransferase ALG9	ALG9	79796	NM_001077690	118026932	GAAUUUAGGCCACCCGUAU,CGAAUUGGCUGGCAUUAGG,GAACCCUGGUAUUUCUAUU,CCGAAUUGCUACAGACCCA
35	Arachidonate 12-lipoxygenase, 12S-type	ALOX12	239	NM_000697	154426291	CCAAAGGGAUGACAUAGUG,GAUGAUCUACCUCCAAAUA,GGAGUUUGAUCAUGACGUU,CGGCAGGCCUGUCUUCAAA
36	Arachidonate 12-lipoxygenase, 12R-type	ALOX12B	242	NM_001139	119964724	GGAAUGCACUGGAGAAGUA,GAACAGCAUUUCUAUUUAG,GAUCCGAUAUGUCACUAUA,UGUCGGAGCUCACCUAUGA	L
37	Arachidonate 15-lipoxygenase	ALOX15	246	NM_001140	40316936	GGACUGGGCUGGUCUCUGA,GAUACACCCUGGAAAUUAA,GAAAUCAUCUAUCGGUAUG,GGACCAGGUUUGCCACUUU
38	Arachidonate 15-lipoxygenase B	ALOX15B	247	NM_001141	85067500	GAACUAUUCUCUCCUGUGU,GGGAAGCCCUGGUGCAGUA,GGAGGAGUCUGAAUGAGAU,CCAAAGGCCUGGCAACAUG
39	Arachidonate 5-lipoxygenase	ALOX5	240	NM_000698	62912458	AGAAGCAGCUGCCAUAUUA,GGAAUGACUUCGCCGACUU,GGCCCGAGAUGACCAAAUU,UGAACGAUGUCUACGUGUA
40	Acid ceramidase	ASAH1	427	NM_004315	119395744	CACCAUAAAUCUUGACUUA,GGUCAUAACUGAGCAACUA,UAUAUGAACUCGAUGCUAA,GAAAAUAGCACAAGUUAUG
41	Neutral ceramidase	ASAH2	56624	NM_019893	9845266	CACAUUACAUUACCACUUA,GGAAAGCCAUCUGAAGAAA,GAACAACAGUAACCAUCUU,GACCAUGUCUGGACGAAGA
42	N-acylsphingosine amidohydrolase (non-lysosomal ceramidase) 2C	ASAH2C	653365	XM_927086	113421480	ACAGAUAGUUUACUGCUAA,AAUACCAGGCUCAGCGAUA,GACCAUGUCUGGACGAAGA,GAUCAACAGAAGUCCGUAU
43	Acyl-CoA wax alcohol acyltransferase 1	AWAT1	158833	NM_001013579	61888901	AAACUGAGGUGUAUGAUCA,GAAGACAAAGGACCUAUCA,UGCAGUGGCCUUUGAGCUA,GGACCCACAUCAGGGACUA
44	Acyl-CoA wax alcohol acyltransferase 2	AWAT2	158835	NM_001002254	51317388	GAGAAUAUGUAAUGUCUAC,GAACCGGUCUGGCUUUGUG,AGACGGACCUCUAUGAUCA,GUGAGUCGAUCCUCCAUUG
45	UDP-GalNAc:beta-1,3-N-acetylgalactosaminyltransferase 1	B3GALNT1	8706	NM_033168	84452149	GAUAUGAGGUUCUUACAUU,CAGGUUAUCCUCUAAUUGA,GUCGGGAUCUGUUUGAAUU,GUGCCAAGGAUCUAUGAAA
46	Beta-1,3-galactosyltransferase 4	B3GALT4	8705	NM_003782	51702476	CAACGUCCCUGAACUGGUA,GCAGGCACCGCGUAUCAGA,GGUAAGUGCCCGACGAGGA,CCUGCGGUGUCGAGCAAUA
47	UDP-GlcNAc:betaGal beta-1,3-N-acetylglucosaminyltransferase 5	B3GNT5	126792	NM_080605	116268096	GCAACUCUGCGACUACUAC,ACGAAAACCUCACGGCCAA,AGUGUUUGCUUGCGACUUA,UGGGUUAGGCUCCGGGUCA
48	Beta-1,4 N-acetylgalactosaminyltransferase 1	B4GALNT1	2583	NM_001478	84781815	GCACACAUCCCGGUCAGGA,CAACAUCAGCGCUCUAGUC,UCACCGACGGCGUGGUUAA,CUUCUGGUCAGGAGGUAUA
49	Beta-1,4-galactosyltransferase 6	B4GALT6	9331	NM_004775	13929471	AGAGUUAGCUCCAAUCGAA,UCGAUGGACUGAACAAUUU,GCUCAACGGUACAGAUUAU,CAACGUAUCUCCCGGAAAA
50	Probable ergosterol biosynthetic protein 28	C14orf1	11161	NM_007176	6005718	GCUCCGGUAUCUAGAAGUA,GUUAAGAAGUUGGCUGGUU,ACAAGACGCUCUAUCACAU,UCUCUGAGUUGUUUGUCUA
51	Carbonyl reductase family member 4	CBR4	84869	NM_032783	55775472	GGAGAUCAUUUGGCAUUUA,ACACAGAUAUGACGAAAGA,CGAGUAAAUUUCUUGGUAA,GAAUGUAGUUGCACCAGGA
52	CDP-diacylglycerol--inositol 3-phosphatidyltransferase	CDIPT	10423	NM_006319	116812598	GUCACAAGAUGAUCGACUU,CGGAUUGUCUUCGCCAUCA,CACCUUGUGUGCUGGGAAU,GCCAAGAAGAAGUGACGCU
53	Phosphatidate cytidylyltransferase 1	CDS1	1040	NM_001263	22035623	GCAAUGACAUAACUGCUUA,UGACAGAUAUGGAGAUUUG,UAACUAUGAUCUCGUUGUU,AUGAGUAAGUUGACGAUGU
54	Phosphatidate cytidylyltransferase 2	CDS2	8760	NM_003818	22035625	CAUAUGAUCUGCCCUGGUU,GAAGAGCCUUUGCGGAUUC,GUGAGACAGUGACGGAUUA,GGUCAAGAAGCAUUAUCGA
55	Choline/ethanolaminephosphotransferase 1	CEPT1	10390	NM_006090	56119170	GCAAGAAGAACCAAUAGUA,GGGCAUCGAUCAACAAGGA,GGGAAUGGCUCGUUAGAAG,GCACCUCUGUGGGCAUAUA
56	Ceramide kinase	CERK	64781	NM_022766	156071516	GAUCAUCGCCGUUGAGGAA,CAACGGACUGCGUGUGUUA,CCACUGACAUCAUCGUUAC,CAAGGCAAGCGGAUAUAUG
57	Ceramide synthase 1	CERS1	10715	NM_198207	110349724	UCACCAAGCUCAACAUUUA,CGAGAGCGCUUGGAAGUUU,CACCAUCUGUCUUCUACGA,CCAUCUACGCUACGCUAUA
58	Ceramide synthase 2	CERS2	29956	NM_022075	115430220	UAACAACCAUCGUAAGAAU,GAAAGCUGGUAGAAGAUGA,UGAUUGAACUUUCCUUCUA,GCACUAUCCCUUCCCAGUA	L
59	Ceramide synthase 3	CERS3	204219	NM_178842	116235445	GCAAAGAGAUGGAUUGUUU,GAAAGAUGGUUUAGGAGUC,UGAUAAACCUUGGCUAUAU,CCACAGGAGAGGUCGGCUU
60	Ceramide synthase 4	CERS4	79603	NM_024552	13375716	UCAACUACAUGCAGUAUCA,GGACAGAGCUAGAAGACCG,GCAGGACAGGUUCUGGUUA,GAGAAGGACAUUCGUAGUG	S
61	Ceramide synthase 5	CERS5	91012	NM_147190	142388956	CAAUAUGGUUCGAGUGGGA,CUACCUAAUUGCACGGAUU,CUUUGAGAGUUGGGAGAUA,GGAUUGGAAUGUCCGAAAA
62	Ceramide synthase 6	CERS6	253782	NM_203463	45007001	GAAGUGAUAUUGAGUCUAG,CAAGCACGCUGACGAGGUU,CGCCAUAGCCCUCAACAUU,CUUCUGGUCUUACUUGAUU
63	Cholesterol 25-hydroxylase	CH25H	9023	NM_003956	95147553	CAACUUCGCUCCGUACUUU,CCGUGACGCUGCUGCAUUG,CGACAUGAUGAACGUCACA,AGAAAUGUUAUUCGUGCUU	M
64	Choline kinase alpha	CHKA	1119	NM_212469	47078277	GAAUUAAGUUUGCCAGAUA,GAGCAAACAUCCGGAAGUA,GAAUACAGCAGUUACAAUU,UGAAAUGUCCUGCGGGAUA
65	Cholinephosphotransferase 1	CHPT1	56994	NM_020244	50726995	GAACUUAUCCUGACUGGUU,UUUCAGGCAUGUUGAGAUU,GCGCUCAUUGGCAGACUUA,CUUCAUUUGAUAUGGUGAU
66	Cardiolipin synthase 1	CRLS1	54675	NM_019095	34147220	GAAUACAGCAGUCCAGUUA,GUUCUGGGCUAUUUGAUUA,CGAGAGAUGUAAUGUUGAU,CGAAACUGGGCCAAUCAAA
67	Lanosterol 14-alpha demethylase	CYP51A1	1595	NM_000786	13929427	CAGCAUACAUCCUCAACUA,CCACUAUGCUUCGUUUAUA,GAAGGGAGUUGCAUACGAU,GGUAGGGAAUAAUCGAACA
68	Sphingolipid delta(4)-desaturase DES1	DEGS1	8560	NM_003676	21614503	GAGAUAAAGUCCUUGAUGA,GGAAUUAAAUCCUUAGUCU,GGGAGAUCCUGGCAAAGUA,GCGUUUGGCAGUUGCAUUA
69	Sphingolipid delta(4)-desaturase/C4-hydroxylase DES2	DEGS2	123099	NM_206918	46048444	GGCUCAAGCCCGUGGUCUA,AGAAGUACCACGUGGACCA,CAGCACCACUCCUGGGUGA,CCGCCUCCUUCAAGAAGUA
70	Diacylglycerol O-acyltransferase 1	DGAT1	8694	NM_012079	145864458	UCAUGUACGUCCACGACUA,UGACCUACCGCGAUCUCUA,CUACCGCGAUCUCUACUAC,CGGGAGUUCUACCGGGACU
71	Diacylglycerol O-acyltransferase 2	DGAT2	84649	NM_032564	26024196	UCACUUGGCUGGUGUUUGA,GCAGGCAACUUCCGAAUGC,GCCGAUGGGUCCAGAAGAA,GCAAUGCUAUCAUCAUCGU	S
72	Diacylglycerol O-acyltransferase 2-like protein 6	DGAT2L6	347516	NM_198512	38348339	GAGAAUAUGUGAUGUCAAU,GUACGAAACUGGACCCUAU,GAAGACAGUAGACAAGUAU,CAGAAAGGCUCAGGCAAUG
73	Diacylglycerol kinase epsilon	DGKE	8526	NM_003647	4503312	GCAAGAAUGUAAAGAUUUG,GUACUCUUCUCCCAUAUUA,GCAAGGAGAUUAUGCUCAA,GGACGAGACUUACCCUCUA
74	Delta(24)-sterol reductase	DHCR24	1718	NM_014762	114155130	CAACACAUCUGCACUGCUU,GAAAUGAGGCAGAGCUCUA,GGAGUACAUUCCCUUGAGA,CAUCAUCCCUGCCAAGAAG
75	7-dehydrocholesterol reductase	DHCR7	1717	NM_001360	119943111	GGCCAAGACUCCACCUAUA,CAUCAUGGCUUGUGACCAG,GCCCAGCUCUAUACCUUGU,CUUCAAGGGAAUUCCGAGU
76	Dolichol kinase	DOLK	22845	NM_014908	7662481	GAGAUCCGCUGGCCUGGAA,CUACAGUUAUGCUUGGAUU,CGCAAACAGUGGCCUAUUG,CAUCCCAGGUAUCAUCUUU
77	Dolichyldiphosphatase 1	DOLPP1	57171	NM_020438	48976059	GAACAGACAACGCAAGCUG,UCGAAUAUCCUGCAGGUGA,UGGUUUGAGUACACGGUAA,CCUGAGACAAGCCGAGUAU
78	UDP-N-acetylglucosamine--dolichyl-phosphate N-acetylglucosaminephosphotransferase	DPAGT1	1798	NM_001382	4557530	GCAAGACCAUGCUACUAUU,GAUGAGCUAUUCCAAGUUC,GCAGUGUUCUGUACCAAUG,GUUCGACUCUUCUAUGAUG
79	Dolichol-phosphate mannosyltransferase	DPM1	8813	NM_003859	4503362	GUAUAUGGCUGGGAUUUGA,GGAGAUGAUUGUUCGGGCA,CUUCUAAGACCACGAGAGA,CUACCUACAACGAGCGCGA
80	3-beta-hydroxysteroid-Delta(8),Delta(7)-isomerase	EBP	10682	NM_006579	5729809	GAAAGAGUAUGCCAAGGGA,GCCGAUACAUCCUGGGUGA,ACGAAGACCUGCUUGGAGA,CCCACAGUUUGGAGGGACA
81	Enoyl-CoA hydratase, mitochondrial	ECHS1	1892	NM_004092	12707569	GGAAGUAAGUUGGAGAAGA,GAGAAAGGCCAACUUCAAA,GGAAGAAGCCAUCCAGUGU,CCGGAGAUCUUAAUAGGAA
82	Elongation of very long chain fatty acids protein 1	ELOVL1	64834	NM_022821	13489092	GAUAAACUCUUCCGUGCAU,GCACAACCCUACCUUUGGU,CUCCGUGGCUUCAUGAUUG,CCAUUCAGCUGAUCCAGUU
83	Elongation of very long chain fatty acids protein 2	ELOVL2	54898	NM_017770	157388944	CAAAUGGAGUGAUGAACAA,CCAGUCAUCUUAUAUGCUA,CGGUCAUGAGCCACGAUAA,CAAUAUGUUUGGACCGCGA
84	Elongation of very long chain fatty acids protein 3	ELOVL3	83401	NM_152310	23097309	UGAAGUAAAUCAGCUGUUC,CAAACCGUGUGCUUCAUCA,GUACACAAGCUUUGGAUAC,ACACCACGAUGGAACACUU
85	Elongation of very long chain fatty acids protein 4	ELOVL4	6785	NM_022726	21362099	GCAAUCAGCUUCAUAUUUC,GCCCAUGGAUUCAGAAAUA,GGUGGUACUUUGUAUCUAA,GAUCAUAUAAUGCGGGAUA
86	Elongation of very long chain fatty acids protein 5	ELOVL5	60481	NM_021814	52851443	CAAGGAAGCUGCGGAAGGA,GGUUUCUUCUGGACAAUUA,UCACACUGCUGUCUCUGUA,UCUCCAAACUCAUAGAAUU
87	Elongation of very long chain fatty acids protein 6	ELOVL6	79071	NM_024090	13129087	CAAUGGACCUGUCAGCAAA,GGUCGGCACCUAAUGAAUA,CGAACUAGGAGAUACAAUA,GGGUGUAUAUCUAGAACGA
88	Elongation of very long chain fatty acids protein 7	ELOVL7	79993	NM_001104558	157388948	GUACCGUGCUUACACCAAA,GAUCUUACAUCGAGGACUG,CAAAUUUGCUGCAGGUGGU,GUCUUUGCGUGCAUCAUUA
89	Ethanolaminephosphotransferase 1	EPT1	85465	NM_033505	144094257	GAUUAUUGGUUGUGCAUUA,GAAACUCAAUUCAGUCUAU,UGACUGGGUUUGGAUUGUA,AGAGCUACAUCCUAGAGUA
90	Fatty acid 2-hydroxylase	FA2H	79152	NM_024306	33636751	GAAGACAGAUCCUGCUAUG,UCUAUGACAUGACCCAUUA,CGACAGCUAUUACCUCAUC,GAUCGGCGUCUUCUACUUG
91	Fatty acid desaturase 1	FADS1	3992	NM_013402	14141179	GGAACCAUCUGCUACAUCA,GAGGAGCGGUGGCUAGUGA,GACUUGGCCUGGAUGAUUA,GCAUAGAGUACCAGUCCAA
92	Fatty acid desaturase 2	FADS2	9415	NM_004265	14141180	GCACUACGCUGGAGAAGAU,UGAAAUACCUGCCCUACAA,GGCAAGAACUCAAAGAUCA,GGCAAUGGCUGGAUUCCUA
93	Fatty acid desaturase 3	FADS3	3995	NM_021727	34304362	GCAGAUACCUACCCUACAA,GGAGAUCGGCCACGAGAAG,GGCCUCAGCUACGAAGUGA,GGAACCACGUGGCCCAGAA
94	Fatty acid desaturase 6	FADS6	283985	NM_178128	116812625	CGUACAACGAGGACUCAUA,GGGAGAAUGCCCUGGUCUU,ACACCAACGUGGUGGGCCU,CAACAAGCCCCGUCGGAUU
95	Fatty acid synthase	FASN	2194	NM_004104	21618358	GAGCGUAUCUGUGAGAAAC,UGACAUCGUCCAUUCGUUU,CCAUGGAGCGUAUCUGUGA,GCAACUCACGCUCCGGAAA
96	Farnesyl-diphosphate farnesyltransferase 1, isoform CRA_a	FDFT1	2222	NM_004462	67089146	GGAAGAGAUUUAUCAUAGA,GGACAAGUACUGCCACUAU,CCACUUUGGCUGCCUGUUA,GUUUGGAGCAGGUAUGUUA
97	Farnesyl pyrophosphate synthase	FDPS	2224	NM_002004	41281370	GACCAGAAUUCAGAUGUUU,GAAGACAGUUACAGCCACA,GGGUGAAGGCGCUAUAUGA,UGGCAGGAAUUGAUGGCGA
98	FIG4 homolog, SAC1 lipid phosphatase domain containing (S. cerevisiae)	FIG4	9896	NM_014845	36030904	GAACAAAGAUGGGACAGAA,GAAGUUAUCUGUGCUGUGA,GUAGUGAGCCUUAUAUGAA,UCUAUAAGGUCGAAGAUAC
99	Galactosylceramide sulfotransferase	GAL3ST1	9514	NM_004861	4758087	GGAAGUUCAUUCGCGAUUU,GAAACCUGCUCUUCUUCGA,GCUACAACCUCAAGAAGAG,GCGACAAGCUGACCGAGUU	L
100	Galactocerebrosidase	GALC	2581	NM_001037525	83281451	CUGGCAACGCCGAGCGAAA,GAGAAUUAUUUCCGAGGAU,GAAAGGAGGAAGCUACGUA,GAUUAUCUCUUUAAGCCGA	S
101	Glucosylceramidase	GBA	2629	NM_000157	54607042	GAAGAAGGAAUCGGAUAUA,CCAAUUGGGUGCGUAACUU,CAACAUCCUUGCCCUGUCA,GCACAGGCCUGCUACUGAC
102	Non-lysosomal glucosylceramidase	GBA2	57704	NM_020944	27413907	GGACGAAGCUCUAGAUGUG,GUACAAAUCUGCGCUGUUC,CCAAGAAGCCUAUGAGAGA,GGUAUUGGAUGACAGAUCA
103	Cytosolic beta-glucosidase	GBA3	57733	NM_020973	17933755	CAGCUUGGAUUGACUCAUU,CAACUCGCUUAAUCAAGUA,ACACAUCGGCCAAGGAAUA,GCAAGGCUAUCCAUCAUCG
104	Geranylgeranyl diphosphate synthase 1, isoform CRA_b	GGPS1	9453	NM_001037277	83700219	CAAAUUAGGGAUGAUUAUG,UAAAACCGCUACUUAAUAC,GGGACAAGGCCUAGAUAUU,CCAAUUGGGAAGCGGAAAA
105	Glycerol kinase	GK	2710	NM_000167	42794761	GAAGAAAGCUGUGAUGAAG,GAGACAAACCAGUAUAUUA,CAACAUUCAUUCUUUGGAA,CUAAGGAAAUUCUACAUUC
106	Alpha-galactosidase A	GLA	2717	NM_000169	125661058	AAGCUAGGGUUCUAUGAAU,AGGCAGACCCUCAGCGCUU,GAGUAGAUCUGCUAAAAUU,GGUUAUAAGCACAUGUCCU
107	Beta-galactosidase	GLB1	2720	NM_001079811	119372311	GUGCAUAUAUCAACGAUUU,GAAUGGAGGGCCAGUUAUA,UGAAACAGCAUUAUGGGUU,GGUCCUAUCCCUCCAUCUA	L
108	Dihydroxyacetone phosphate acyltransferase	GNPAT	8443	NM_014236	95147359	GGAAGUGAGUGAGAUCUUA,UAAUAAACCUGCUGAAGAA,CAAGAUACAUUCCUCAGAA,GAAAGAGGAUGUCUACAGU
109	Glycerol-3-phosphate acyltransferase 1, mitochondrial	GPAM	57678	NM_020918	142387138	GGAAAGAUGUUCUCUAUAG,GAUAAUACCUGUUGGAAUC,GUUCAUAGAUCCCAUAUUG,AGAAAGAAAUGUUGCAGUA
110	Glycerol-3-phosphate acyltransferase 2, mitochondrial	GPAT2	150763	NM_207328	116812613	GCACCUAGCUCAGCCCUUU,CGACAGCGAUUGAGCAGAA,GGAUGCACCGUGUGACAUA,CUAAAGCCCUGCCAGUCUU
111	Hydroxyacyl-coenzyme A dehydrogenase, mitochondrial	HADH	3033	NM_005327	94557307	CAUUUGAGCUUCUAGAUUA,UGACACUGCUAUGAAAUUA,GCAGAGAACCCAUUACAUC,GGACAAGUUUGCUGCUGAA
112	Trifunctional enzyme subunit alpha, mitochondrial	HADHA	3030	NM_000182	105990523	GCUCUAACAUCAUUUGAAA,UCUCAGAAGUUAUGAAUGA,GACAAUAGAAUACCUAGAA,CGAAACAUGUGGCGGAAGA
113	Beta-hexosaminidase subunit beta	HEXB	3074	NM_000521	13128866	UGACCAGUCUUUCCCAUAU,GAGGAAGCGUUUCGACGAU,GCAUUACGAGGUUUAGAGA,AGAUAUGGAUGACGCCUAU
114	3-hydroxy-3-methylglutaryl-coenzyme A reductase	HMGCR	3156	NM_000859	4557642	UGAAGAAUGUCUACAGAUA,CCAGAAAUGUGAUUCAGUA,GAGCAGUGACAUUAUAAUU,GAUGGAAACUCAUGAGCGU
115	Hydroxymethylglutaryl-CoA synthase, cytoplasmic	HMGCS1	3157	NM_002130	148298763	GAAGACACCUACUUUGAUA,GAUAUUAACUCUCUUUGCA,GCCAAAUGUACUCGAAUGA,CAGAGACAAUCAUCGACAA
116	Hydroxymethylglutaryl-CoA synthase, mitochondrial	HMGCS2	3158	NM_005518	50726975	AAACUGACCUGGAGAAGUA,AGAGAGCAAUUCUACCAUA,GGGCAUAGAUACCACCAAU,CCUUCACCCUUGACGAUUU
117	Hematopoietic prostaglandin D synthase	HPGDS	27306	NM_014485	62422566	CAAGCUGACUGGCCUGAAA,ACACAGAUUUGGCUGGAAA,UAAUGCGCCUCAUCUUAUG,UGCCGUCGCUAACUGGAUA
118	Peroxisomal multifunctional enzyme type 2	HSD17B4	3295	NM_000414	4504504	GAACUUAUAUGCCACAAUC,GACAAACUCUACAAACUGA,GGAAGAAGAUCUGUGACUU,GAUCCGGUGUAGUGAUUAU
119	Isopentenyl-diphosphate Delta-isomerase 1	IDI1	3422	NM_004508	40018632	GAACAUUGAGAAAGGAUUA,GAGGAAGAAUGUAACUUUG,UAAGAUAACGCCAUGGUUU,UAAAUGGUGGGAUAACUUA
120	Isopentenyl-diphosphate Delta-isomerase 2	IDI2	91734	NM_033261	21361855	GUAGUAGCCACCCAUUAUA,GGAAUUGCCAUCUGAACGA,UGGAGGAAAUGCUGAUUGU,UCACGUUUCCUGGGUAUUU
121	72 kDa inositol polyphosphate 5-phosphatase	INPP5E	56623	NM_019892	38327538	GUUGGCAGCUGGCAAAUUU,CCACAAGGGUGACAUCUGU,GAUGAGGUGUUCUGGUUUG,ACUCGGAUCUUGCAGACUA
122	3-ketodihydrosphingosine reductase	KDSR	2531	NM_002035	148728189	GGAAGUGCAUUGCUAUCGA,GCAUUGCUAUCGAGUGCUA,UAACUUCUAUUACUGAGGG,GCAAAGAAACUUCGAAAUC
123	Glycosyltransferase-like protein LARGE1	LARGE	9215	NM_133642	59853581	UGUAUGGGCUCUAUGAGUA,GACAAUCCACGUUGCUAUU,GCUACCACAUCGUGUACAA,AAGCGGAGUUGCUGUCAAU
124	Phosphatidylcholine-sterol acyltransferase	LCAT	3931	NM_000229	4557891	GUAGACUGCUGGAUCGAUA,UGCAGAACCUGGUCAACAA,GAAAGAGGAGCAGCGCAUA,GAUACAGCAUCUCAACAUG	L
125	Lysocardiolipin acyltransferase 1	LCLAT1	253558	NM_182551	32698933	GGAAUUGCCUGAUGCGAUA,UCGAAGACAUGAUUGAUUA,GCCUAUAUCUUCAUUCAUA,GAAAGAAGUGUCAUUAUCA
126	Lipoyl synthase, mitochondrial	LIAS	11019	NM_006859	37577165	GGAGAAAGGUUAAGACUAC,CAAAGACCGUAUCAUAUUU,UACAAGAGGUUGCAGAUUU,GAGGUGAUCUCAAAGCAAU
127	Hepatic triacylglycerol lipase	LIPC	3990	NM_000236	4557722	CAAAGGAAUUGCUAGUAAU,UCAAUCAUCCGGACACGUU,GAAGCCAUGUUCACCUAAU,CCAGAGCCAUUUGGAAGAA
128	Putative lipoyltransferase 2, mitochondrial	LIPT2	387787	XM_370636	113422515	CUUAGUGACUUAACAGUAA,GCGUCACUUCCUUGAGUAA,GGUUAGGGUCUCACACGAA,UUUGUAAGGCUGCGUAUUA
129	Lysophosphatidylcholine acyltransferase 1	LPCAT1	79888	NM_024830	33946290	GAACUCUGAUCCAGUAUAU,GGACAGAUACUCAGAAAGA,GGAAAGUGGCCACAGAUAA,GAAGGGAGGAGAGAAGAUA
130	Lysophosphatidylcholine acyltransferase 2	LPCAT2	54947	NM_017839	8923445	GAAGAGUUCUCCACCAUUC,CCAAUAAAGUCCGGAAUUU,GUAAGCAUUUGGAUGAAUA,GACUGCAGAUUGAUGAUUU
131	Lysophospholipid acyltransferase 5	LPCAT3	10162	NM_005768	42542393	ACAAAUGGCUUAAGGUGUA,ACAAAUAUGUCACCUGUUG,GGGUUCUGCAGUCGGGUUU,CCACCGGCAACUACGAUAU
132	Lysophospholipid acyltransferase LPCAT4	LPCAT4	254531	NM_153613	87116680	CAAGAAGGCUUUGCUUAAG,CACCGAAUGUGAGUUUGUA,GUGCAUGAGUUACAUCUCU,CAGCUUCAGGAGCCAAUUA
133	Acyl-CoA:lysophosphatidylglycerol acyltransferase 1	LPGAT1	9926	NM_014873	7661995	UAUCAGCGGUUUGUUGAAA,GUAAGCGGUUCUGGUAUAU,UAGAUACAACGAUAGCUUA,CGAAGGAAUCAUGUAUAAA
134	Phosphatidate phosphatase LPIN1	LPIN1	23175	NM_145693	22027647	UCGCUAAGCUGUACCAUAA,GUAGGAGUGUCUUUGAAUA,AAACGAAGCCGACAUCUUG,GUGCAUUUGUACCGUGAAA
135	Phosphatidate phosphatase LPIN2	LPIN2	9663	NM_014646	22027649	CAAAUGAUGUCUAUGCCUA,GAGCAUAUCAUUACUUAUC,CAAGUCGGAUGCUUUGGGA,AAAGUAGACUCGCCGUCAA
136	Lanosterol synthase	LSS	4047	NM_002340	31377810	GGACUGCGCUCAACUAUGU,GCAGAAGGCUCAUGAGUUC,GAAGCUGUAUGAACACAUU,UGCAGGCGCUUAAGUAUUU	M
137	Acyl-protein thioesterase 1	LYPLA1	10434	NM_006330	20302148	CAGCCAAUGUGACCUUUAA,AGUCAGAACCCUAUACCAU,GUAGUAGAGUGUAAACCUU,CCUUCAUGGUUUGAUAUUA
138	Acyl-protein thioesterase 2	LYPLA2	11313	NM_007260	20302149	GGACGAGGCUGGCAUCAAG,GCUGCUGCCUCCUGUCUAA,GCGCCUAGGAUCCCUGUGA,UCACGUCAAGUACAUCUGU	L
139	Lysophospholipid acyltransferase 1	MBOAT1	154141	NM_001080480	122937403	GAAUAUACAUCUUCCACUA,GCAAUGGGAUAUCUUACAA,GAAUAACGCAGCUGGCUUU,GAACAACAUCGACUUGCUA
140	Lysophospholipid acyltransferase 2	MBOAT2	129642	NM_138799	40548386	GCACAUUCUUGGUAUCUUA,GCAAUAAGUUACACAGUUG,CUAAAGCAGUGAUCGGGAA,ACUAGUUUGGCUUGCGAAA
141	Lysophospholipid acyltransferase 7	MBOAT7	79143	NM_024298	23308571	GGGACUGGGUGCACUGGUU,AGUGGUGGCUGGCGCAGUA,CCUGAAGAAUGGACGUAUC,GGGAAACUGAGGUGCGGGU
142	Trans-2-enoyl-CoA reductase, mitochondrial	MECR	51102	NM_016011	67078403	GAGCUAAGAAGGCCCGAAA,CUACCAGUCUGCCUUGGAA,CCAUCAAUGUGGUCCGAGA,GUUGAUGGACUUCGAGCAA
143	Monoglyceride lipase	MGLL	11343	NM_001003794	51242952	GGAAUAAGACAGAGGUCGA,GCACAGUGGCCGCUAUGAA,CCGUCUUCCAUGAAAUAAA,UGGUCAAUGCAGACGGACA
144	2-acylglycerol O-acyltransferase 1	MOGAT1	116255	NM_058165	148746190	GCACGAGACUCUUGUUUUA,GGAAAGCCAUCCACACUGU,GAAGGAUCAUGGAUUAGAA,GGAGGGAGGUGGAAACAUC
145	2-acylglycerol O-acyltransferase 2	MOGAT2	80168	NM_025098	37537526	GUACAGCUUUGGUUUAAUA,CUUCAGAGAUUACAUCAUG,GCACAGGCUUCUCUUCGAU,UGACCUAUUUGACCAGAUU
146	2-acylglycerol O-acyltransferase 3	MOGAT3	346606	NM_178176	31342324	GGAGACAACUAAGGGAUUA,GAAGCAGCAUCUAGAAGCA,GGAGGAAGUCAAUCACUAU,GGAGAAUGACAUCUUUAGA
147	Myotubularin	MTM1	4534	NM_000252	4557895	GGUGUGAUCUCGAGAAUUG,GACAGGAGCCAUUCAAGUA,CGAGAAAGACAGAAGGUUA,GAUGCAAGACCCAGCGUAA	L
148	Myotubularin-related protein 3	MTMR3	8897	NM_153051	148276975	CAAAUUAUGUGGUAGCUAU,GAAAUGGAGUGGCUGGAUU,GCGAAUGCCCAGAGUAUUA,GACCAAACGUGGACAGUUC
149	Diphosphomevalonate decarboxylase	MVD	4597	NM_002461	4505288	GACCGGAUUUGGCUGAAUG,ACAUCGCGGUCAUCAAGUA,GCCCAUCUCUUACCUCAAU,CAGCAUCGCUCGGCAAGUG
150	Inositol polyphosphate 5-phosphatase OCRL-1	OCRL	4952	NM_000276	21396493	GAAAUUACCUCCCAAGUUG,UGAAAUCCCUGAUGAGGAA,UGACAUAGCUUCUAACAGU,GAAAGGAUCAGUGUCGAUA
151	S-acyl fatty acid synthase thioesterase, medium chain	OLAH	55301	NM_001039702	89257334	GGGCAGAUCUGAACAUUGU,GGAUAAACCAUUUGCAUUU,CCAAGGAAUUUGUGAAACA,GGAUCCUGCGAACGAGAAA
152	ORM1-like protein 1	ORMDL1	94101	NM_016467	31377759	GGAGUUGGCUUGCUUCAUA,GUUCGGAUCUUUGGAAUUA,GCUUGGACUUUAACAAAUA,AAGCAAGGCUCCUAACUCA
153	ORM1-like protein 2	ORMDL2	29095	NM_014182	119943094	UAAGUGUACUGCUGCCGAA,GCAAAUGGACUAUGGGCUC,UGGUAGGAUUGCUGCAUAU,CCAAGGAAAGGCUCGGCUA
154	ORM1-like protein 3	ORMDL3	94103	NM_139280	27544926	UCACCAGCUUCUACACUAA,GCAUGUAUAUCUUCCUGCA,CGGAAGUUCUUGACCAUCA,GCAUCUGGCUCUCCUACGU
155	3-oxoacyl-[acyl-carrier-protein] synthase, mitochondrial	OXSM	54995	NM_017897	8923558	GGAGACUCAUUUAGAUUUA,GGUCAGCAUUCGAUAUAAA,GCAAUUGGCAUGGGAAUGA,UCUCAACUAUGUUCCACUA
156	Peroxisomal trans-2-enoyl-CoA reductase	PECR	55825	NM_018441	93102372	GAGGAUCUAUCGUCAAUAU,GGACCUUUCUGUUGUCAAA,AGGAGGAGGUGAAUAAUUU,GAAUGGGCCUGCAGUGGAA
157	Phosphatidylethanolamine N-methyltransferase	PEMT	10400	NM_007169	22538481	GAACUUUCCUAGGUGAUUA,CUCAAGGAGGCGAGAGUGA,ACAUAGUGGCUCUCCUAUA,CCGCUGAGAUCUACCGGCA
158	Peroxisome biogenesis factor 2	PEX2	5828	NM_001079867	121114289	GAAGAACGAUGCUAUGAUU,GAAAUUAGGUGGGCUGAUU,GAAGUUGGCUUUGAAUACA,GACAGUCAGUUUUGAAUAU
159	CDP-diacylglycerol--glycerol-3-phosphate 3-phosphatidyltransferase, mitochondrial	PGS1	9489	NM_024419	84508630	GAAGAACUCCCGCACAAUG,AAGCAAAGUUUCCUUCAAA,GGAGAUUGCCGACUUCUUC,CCAAGAGGCGGGUCGUGAU
160	Phosphatidylinositol 4-kinase type 2-alpha	PI4K2A	55361	NM_018425	19923532	GUAACUAUCUUGAAGGUUU,AGAAAGGGAGUGAGGACUA,GAGACGAGCCCACUAGUGU,GUUUAACCGCAUCGGGCUA
161	Phosphatidylinositol 4-kinase alpha	PI4KA	5297	NM_002650	155030227	GUGAAGCGAUGUGGAGUUA,CCACAGGCCUCUCCUACUU,GCAGAAAUUUGGCCUGUUU,CCAACAUGACUGAGCGCGA
162	Phosphatidylinositol 4-kinase beta	PI4KB	5298	NM_002651	4505808	GGGAUGACCUUCGGCAAGA,GAGAUCCGUUGCCUAGAUG,GCACCGAGAGUAUUGAUAA,GCUGAUUGCCGCUCGGAAA
163	Phosphatidylinositol-4-phosphate 3-kinase C2 domain-containing subunit alpha	PIK3C2A	5286	NM_002645	157671928	AGGAAGUGCUGCAGAAUAA,GAAGAGAGAUCGACAGCAA,GGAUUUCAGCUACCAGUUA,CAAGGAAGCUUACCUAUCU
164	Phosphoinositide-3-kinase, class 2, beta polypeptide	PIK3C2B	5287	NM_002646	15451925	GCCGGAAGCUUCUGGGUUU,CAAGAGCUCUGGCCGAAUC,GCUGAGACCCUGCGUAAGA,GCUACCAGCUAUGAAGAUU
165	Phosphatidylinositol-4-phosphate 3-kinase C2 domain-containing subunit gamma	PIK3C2G	5288	NM_004570	117306164	GUAAAGCCUUGAAUGAUGA,GGACCGAGCUCCUUUCAUU,GCACAAAUGUCAGCCAUAA,GAAAGAAAUUGGCAGACUA
166	Phosphatidylinositol-4,5-bisphosphate 3-kinase catalytic subunit alpha isoform	PIK3CA	5290	NM_006218	54792081	GGACAACUGUUUCAUAUAG,GCCAGUACCUCAUGGAUUA,CUUGAAGAGUGUCGAAUUA,GCUUGAAGAGUGUCGAAUU
167	Phosphatidylinositol-4,5-bisphosphate 3-kinase catalytic subunit beta isoform	PIK3CB	5291	NM_006219	5453893	CGACAAGACUGCCGAGAGA,UCAAGUGUCUCCUAAUAUG,GGAUUCAGUUGGAGUGAUU,CCAGUACGUUCGAGAAUAU
168	Phosphoinositide-3-kinase, catalytic, delta polypeptide	PIK3CD	5293	NM_005026	156564404	GCAAAGGCCUCCACGAGUU,GCAACGAGAUGCUGUGCAA,CCAAAGACAUCCAGUAUCU,CGAGUGAAGUUUAACGAAG
169	Phosphoinositide-3-kinase, catalytic, gamma polypeptide	PIK3CG	5294	NM_002649	21237724	CUACAGCCCUAUCAAAUGA,GGUCCAGGCUGUGAAAUUU,AGAAAUCUCUGAUGGAUAU,GACGUCAGUUCCCAAGUUA
170	Phosphatidylinositol 3-kinase regulatory subunit alpha	PIK3R1	5295	NM_181504	32455251	GAAGUAAAGCAUUGUGUCA,GACGAGAGACCAAUACUUG,GUACAUAACAAGCGAACGU,CUGUAGUGGUGGACGGCGA
171	1-phosphatidylinositol-3-phosphate 5-kinase	PIKFYVE	200576	NM_152671	121583881	GAAUGGAGUUUCAGGAUCA,GGAAAUCUCCUGCUCGAAA,UGAAGAAGGUGACGAUAAU,GGACUCUGCUAAUGAUUUG	L
172	Phosphatidylinositol-4-phosphate 5-kinase type-1 alpha	PIP5K1A	8394	NM_003557	4505814	AGAAGCAGCUCCUCUUUAA,GGAGAGACUUUGCAAAUGC,ACACAGUACUCAGUUGAUA,AGUGAGGGCUCGCCUAUUC
173	Phosphatidylserine decarboxylase	PISD	23761	NM_014338	34147578	GGAAGGAUCCUCAACUUUG,GGAAGGGAAUGAGCUCUAU,UGGAGGACCUGCAUCACUA,AGCAAGGGCUCCUACAAUG
174	Group XV phospholipase A2	PLA2G15	23659	NM_012320	64085296	GGACAUCGGCUUUGAAGAU,GACAAUAUCAGGCUGGUUU,GCAACAUGUACACGCUCUA,GCAGCGAGCACAUCGAGAU
175	Phospholipase A2	PLA2G1B	5319	NM_000928	38016927	GGACAAGUGCUGCCAGACA,GCUCGGCAAUCACCUGUAG,GGACAGCUGUAAAUUUCUG,ACAAGAACCUGGACACCAA
176	Cytosolic phospholipase A2	PLA2G4A	5321	NM_024420	113722110	GAACAGUCGUUAAGAAGUA,GGAGAAACACUAAUUCAUA,GGAGAAGACUUUCAGACAA,GUACAAGGCUCCAGGUGUU
177	Cytosolic phospholipase A2 beta	PLA2G4B	100137049	NM_001114633	167860119	CGGCAGGAUAGCUGAGUUU,GCUCAAGAAUGUCAUGGAA,GGCAAUGACUUCCCUGUAU,GAUCCCAGUGGUAGCUAUU
178	Cytosolic phospholipase A2 gamma	PLA2G4C	8605	NM_003706	4505850	GAGAAGGGCUGUUGCUAAU,GAAGAUCCUUAGAGAGUUG,GGAGAAGGGCUGUUGCUAA,CGACUUCAGUGCCGGAGAU
179	Cytosolic phospholipase A2 zeta	PLA2G4F	255189	NM_213600	67972428	GCCCAGAGCUUUAACUUCA,GGAAGCAGGUCGUGUCCAA,CAAGGUGGCUGGCAGACAA,CCAGGUGUGGAGCGACAAA
180	Calcium-dependent phospholipase A2	PLA2G5	5322	NM_000929	113722111	GGAAGAACGCCCUGACAAA,AGAGAAACCUACGGAGCUA,CCAAGGAUGGCACCGAUUG,GCACACAGUCCUACAAAUA
181	85 kDa calcium-independent phospholipase A2	PLA2G6	8398	NM_001004426	52486250	AGAUGGAUGUCACCGACUA,GAGCCUCGUUUCAACCAGA,GGACGGACAUCAUGCUGGA,CCGACUACACCUCGAGUGA
182	1-phosphatidylinositol-4,5-bisphosphate phosphodiesterase beta-1	PLCB1	23236	NM_015192	33356545	CAACAGAAAUCGUUUGUGA,GAUGAUGACUCAACUAUUG,GCAAUUGGCUGCUUUGACA,GAAGAUAACAGAAGCUAAA
183	1-phosphatidylinositol-4,5-bisphosphate phosphodiesterase epsilon-1	PLCE1	51196	NM_016341	117168249	GAAGAGAAAUGGUCCCUUA,GCAAAAGGCUCAUCAGUUA,GCAUAUACCUGUAAACUGA,GCUUAAAGAAUUCGGAGAA
184	Phospholipase D1	PLD1	5337	NM_002662	4505872	UAACUGAGCUUAUCUAUGU,GAAGAACAAUUCCUUGGUA,GAAGAUUACUUGACAAAGA,GGUAAUCAGUGGAUAAAUU
185	Phospholipid scramblase 1	PLSCR1	5359	NM_021105	10863876	CUACCAAAGUUUACAAUUC,UUACAGACGCUGAUAACUU,CUUUAGACCUUGAUGUUAA,ACUGAUUGCUGUACCCGAA
186	Phospholipid scramblase 2	PLSCR2	57047	NM_020359	9966794	CCACUAAGAUGUAACUGUU,GAAAGUAGUAACAUGUAUG,UGGAAGUUCUAUUCAGUUU,CCAAUUCCCUAGAGACCUU
187	Phospholipid scramblase 3	PLSCR3	57048	NM_020360	31543416	GCACAGACACCAACUUUGA,CCACAUUCCUCAUUGACUA,CCUCUGCCGUCACCAGUUA,GGAGACCUGUAAUCGGUAU
188	Phospholipid scramblase 4	PLSCR4	57088	NM_020353	9966818	GCCGAGAAAUCAUGACAAU,GGUCUGGAAUACUUAGUUC,GUGUAAAAUUGAUCGGAUU,GUUCGUGGGCCAUGCUCAA
189	Patatin-like phospholipase domain-containing protein 3	PNPLA3	80339	NM_025225	17196625	UGACAUGGCUUCCAGAUAU,AGACAAAGGUGGAUACAUG,CAACGUACCCUUCAUUGAU,GCUCAUCUCCGGCAAAAUA
190	Lipid phosphate phosphohydrolase 1	PPAP2A	8611	NM_003711	29171735	GAGGAGGACUCUCAUACAA,CUACAUAUGUCGAGGGAAU,CAACAACUGGGAAUCACUA,CUGUAUAUGUAUCGGAUUU
191	Lipid phosphate phosphohydrolase 3	PPAP2B	8613	NM_003713	29171739	GGGACUGUCUCGCGUAUCA,UCUAUUACCUGAAGAAGUC,CAGUUCACCUUGAUCAUGA,GGAAUUCUACCGGAUCUAU
192	Lipid phosphate phosphohydrolase 2	PPAP2C	8612	NM_003712	29171743	UGACAGACCUGGCCAAGUA,GCACGACUCUGUUGGAAGU,GCUCGGACUUCAACAACUA,CCGCGUGUCUGAUUACAAA
193	Palmitoyl-protein thioesterase 1	PPT1	5538	NM_000310	50726955	GGAGACAACUAACUAAAGU,GAAGUAGCACCCAAAUUAA,GAGAUCAACCCACAUUAGA,AGAAAAUGUAGGCGCGAAA
194	Proactivator polypeptide	PSAP	5660	NM_002778	110224477	GGAGAUCCUUGUUUACUUG,GCUCGAAGCUGCCGAAGUC,UGACCAAGCUGAUUGACAA,CAAAGUGGCCUCCAAGAAU
195	Proactivator polypeptide-like 1	PSAPL1	768239	NM_001085382	145977197	GCAAAGGGCUCCACGGUGU,GCAAGAGCACCAAGCGAGA,GGAACAAACCCACCGCGAA,CCACUGAGCACAUGCGUCU
196	Phosphatidylserine synthase 1	PTDSS1	9791	NM_014754	7662646	CCAAGCCAGUCAUCCAUUA,GGACCUAUGUUCGAUGGUU,UGAGACAGUACUACGCUUA,CAUGGUCGUUUGCCGGUUU
197	Phosphatidylserine synthase 2	PTDSS2	81490	NM_030783	13540554	GAAACUGCCUCAUCUACGA,CAAGUUGGAUGGCUUUGUU,UGGCAGAACUGAACACGUU,GAGGAUCGCCUUCCAGUUC
198	Phosphatidylinositol-3,4,5-trisphosphate 3-phosphatase and dual-specificity protein phosphatase PTEN	PTEN	5728	NM_000314	110224474	GUGAAGAUCUUGACCAAUG,GAUCAGCAUACACAAAUUA,GGCGCUAUGUGUAUUAUUA,GUAUAGAGCGUGCAGAUAA
199	Prostaglandin G/H synthase 1	PTGS1	5742	NM_000962	18104966	GGAAUUGUAUGGAGACAUU,GAACAUGGACCACCACAUC,CAAGAGGUUUGGCAUGAAA,GGAGAUGGCAGCAGAGUUG
200	Prostaglandin G/H synthase 2	PTGS2	5743	NM_000963	4506264	GGACUUAUGGGUAAUGUUA,CAUCAACACUGCCUCAAUU,GAAAUUUGACCCAGAACUA,GAAUUACCCAGUUUGUUGA
201	3-hydroxyacyl-CoA dehydratase 1	PTPLA	9200	NM_014241	82659104	UGAGAUAGUUCACUGUUUA,CAAUAAGACUUCCUAACAA,CCACAACUCUAUUUUCAUA,UGACAGAGAUCACUCGCUA
202	3-hydroxyacyl-CoA dehydratase 3	PTPLAD1	51495	NM_016395	117168247	AAGGAUACCUGUUUAUGUA,AAGAAGAGCGCCUAAAUAA,CGAAGGCUCUCCUGAAACU,CCGCAUGUCUACUGGGCUC
203	3-hydroxyacyl-CoA dehydratase 4	PTPLAD2	401494	NM_001010915	148226323	GAAGAGACAUCCUCGGAAU,GUACACUUAUAGCAUGUUA,AGAAAUAUGUGGUGUGUGU,GGACUUGUGAUGCGACUUU
204	3-hydroxyacyl-CoA dehydratase 2	PTPLB	201562	NM_198402	158819030	GAGAACUGCUCACAAUAUA,CGGCGUACCUGGUCAUCUA,AAUCAUCCGUUACUCCUUU,CAUGGACGAUCACGGAAAU	L
205	Phosphatidylinositide phosphatase SAC1	SACM1L	22908	NM_014016	7662337	GAAGUGGAAUGAUGAGAUA,GACCAAACCUCAAGUACAA,GGAACUCAAUGAUACGAUA,GAGCUGGUGUGCGCUAUUA
206	Sphingomyelin synthase-related protein 1	SAMD8	142891	NM_144660	21389544	GAAAUUACAUCGAGCCUUU,GCUGAAGGAUGAAGGCUUU,CCAGAUAUAUUCUUAGACA,ACACAGUCGUCCUAACUAU
207	Lathosterol oxidase	SC5DL	6309	NM_006918	122939199	CAAAUUACAUGAUGACCUA,GAAGAUUCCUACUCCAUUU,GGAAGGGACCGCUCAGUUA,GUGCAACACUGAGCUAUUA
208	Acyl-CoA desaturase	SCD	6319	NM_005063	53759150	GAUAUGCUGUGGUGCUUAA,AGAAUGAUGUCUAUGAAUG,CGACAUUCGCCCUGAUAUA,GGAGUACGCUAGACUUGUC	L
209	Stearoyl-CoA desaturase 5	SCD5	79966	NM_024906	148596937	CAUAUUGGGUGGCUGUUUG,AGAACAUCGUCUGGAGGAA,GAGAAAGCUUGACGUCACU,CAGAAUGACAUCUUCGAGU
210	Serine incorporator 1	SERINC1	57515	NM_020755	34222115	GGAAACAACUCCACUGUAA,CAACUAGUCUUACUUAUUG,UGAAUUAUCUGCUGUCUUU,UCACCGAGCUGUAGAUAAU	M
211	Serine incorporator 4	SERINC4	619189	NM_001033517	75677607	CCAGAUAUCUCUCUAGCAA,UGUGGAUUGUCAAGGUUUA,CUGCCUGGCCUGAGUAAAA,CUUCAAGGACAGAAUCACA	M
212	Serine incorporator 5	SERINC5	256987	NM_178276	148226533	GAAGAUAUGUGUAAAGGCA,AUACGCAGCUCCUGAAUUG,GGGAUAUUCUGCCGUGUAU,AAUCGGAUGUAUCUUGUAU
213	Phosphatidylcholine:ceramide cholinephosphotransferase 1	SGMS1	25923	NM_015459	32306541	GAAAUCACAUUCACUCAUG,GAAGAAGGUUGCAGUUGUU,GAAGGAAAGUGGCCAUUCA,GAGCAGGCUUCUUCUCAUA
214	Phosphatidylcholine:ceramide cholinephosphotransferase 2	SGMS2	166929	NM_152621	142351982	CAACGGAUUCUACGAUUGA,GGGAUUAUAUUAGUUGGAU,UACGAACACUUAUGCAAGA,GCACACGAACACUACACUA
215	Sphingosine-1-phosphate lyase 1	SGPL1	8879	NM_003901	31982935	GAAUAUGGUUGCAGAAUUG,GGACAAAGAGUAUGUGAAA,GAACAUGUCAUUCCUGAAA,GAAGAGCUAUCUCCAGGAA
216	Sphingosine-1-phosphate phosphatase 1	SGPP1	81537	NM_030791	40254975	GAACUUCCUUAUCGGUAUA,AAUCUUAGCUGUCUUCUAU,GCAACGAACUCUUCUACAU,UCACAAAUAUGCUCCAUUC
217	Sphingosine-1-phosphate phosphatase 2	SGPP2	130367	NM_152386	23510288	UGAAGUGCCUUACAAGUUU,AGAAGUACGUCGUGAAGAA,CAUCUGCGCUACAACCUUU,ACUGGAAUAUUGACCCUUA
218	Long-chain fatty acid transport protein 1	SLC27A1	376497	NM_198580	38524615	UUCCAGGAGUGGAGGGUAA,AGACAGACGUGGCCGUCUA,CGAUAUACCAGGAGCUGCA,CCUUAAAUGAGGCAGUCUA
219	Very long-chain acyl-CoA synthetase	SLC27A2	11001	NM_003645	23111065	GCACAUUGCUGAUUACCUA,GGACAUAGGCUACUUCUUG,CAAAGUGGAUGAAGUAUCA,CGGUGAACUGCUUCGGUAU
220	Sphingomyelin phosphodiesterase	SMPD1	6609	NM_001007593	56117841	GCAUAUAAUUGGCCACAUU,AGACCUACAUCCUGAAUCU,CUCUACAGGGCUCGAGAAA,GCUGGAAUUAUUACCGAAU
221	Sphingomyelin phosphodiesterase 2	SMPD2	6610	NM_003080	92859617	GCAGAGAGGUCGCCGUUGA,GGAGGUCAAUGGCUUAUAU,CAAGGCAGUUUCUGGGUUU,UGAAACCACUACAGGCUUU
222	Sphingomyelin phosphodiesterase 3	SMPD3	55512	NM_018667	46358429	CAACAGCGGCCUCCUCUUU,CAAGCGAGCAGCCACCAAA,ACCAAAGAAUCGUCGGGUA,CGAACGGCCUGUACGAUGA
223	Sphingomyelin phosphodiesterase 4	SMPD4	55627	NM_017751	102467483	UGAAUCCGUUCGAGUAUUA,CCAACGACCUGGACGAGAU,GGCCAGGACUGCAAGUACA,AGGUGAAGAGCCACGUCUA	S
224	Acid sphingomyelinase-like phosphodiesterase 3a	SMPDL3A	10924	NM_006714	34147321	AGAAGCAUCUUUCAUGAUA,GAACAUCACAGCAAUGAGA,GAAGUCCAGUAAAUUCUUU,CAGUAUGAUCCUCGUGAUU	M
225	Acid sphingomyelinase-like phosphodiesterase 3b	SMPDL3B	27293	NM_001009568	57242799	AGAGAGGUCUUUCCAGAUA,UGGAAACCCUGGCUUAGUA,CCAUCCGGGUGUUCGAAUA,GAAGCAUCAUCGCGUCAUA
226	Acetyl-CoA acetyltransferase, mitochondrial	SOAT1	6646	NM_003101	49533616	GAAUAUGCCUUGGCUGUUU,GAACGUGCCUCGGGUACUA,GCACACUUGUAGUAGAUUA,GAUUGGAGUUCUAGGUUUU
227	Sphingosine kinase 1	SPHK1	8877	NM_021972	21361087	GGGAAUUGAUGGUUAGCGA,CGACGAGGACUUUGUGCUA,AGGGCAGGCAUAUGGAGUA,CUGACCAACUGCACGCUAU
228	Sphingosine kinase 2	SPHK2	56848	NM_020126	21361698	CAAGGCAGCUCUACACUCA,GAGACGGGCUGCUCCAUGA,GCUCCUCCAUGGCGAGUUU,CCACUGCCCUCACCUGUCU
229	Serine palmitoyltransferase 1	SPTLC1	10558	NM_178324	30474870	GGGUUAAGGCAGCAGCUUU,GUAUAAACUUCGCCUCAUU,UUCUUGGAUUGUUGGAUAA,ACUUGUGGACCCAGAGGAU
230	Serine palmitoyltransferase 2	SPTLC2	9517	NM_004863	31881646	UCAAACAGAUACCGGUUAA,CAUACUAUAACCAGGUAAA,CCGAGGAUGUGGAUGUUAU,GUACAAAGCUGCUCCGUAG
231	Serine palmitoyltransferase 3	SPTLC3	55304	NM_018327	119220553	GCUCAUUGUUGAAUCGUUU,CAACGCAGCUGUGGAACGA,GUUGUAAGGAAUACCGUUA,CUGAAAUAUUCCCGGCACA
232	Squalene monooxygenase	SQLE	6713	NM_003129	62865634	UAUUGAAGGUGUUGUGUUA,UUUCAAACUUGGUGGCGAA,CAAACUUGGUGGCGAAUGU,GAGAUACAGUGGAAGGUCU
233	Probable polyprenol reductase	SRD5A3	79644	NM_024592	142350354	CAACUUAACUUGGUGGCUA,GAGCUGAUGAUCUACGUUU,CAUCUGCCCAUCAGUAUAA,CUUCAUGGUUUGCUCAGAA
234	Small subunit of serine palmitoyltransferase A	SSSPTA	171546	NM_138288	115527093	GCACUACUUUGAAAUCGUA,GAGCGGACGGUGUUCAAUU,AAGCAGAUGUCCUGGUUCU,CAGCACAUCAUGGCGAUAU
235	Small subunit of serine palmitoyltransferase B	SSSPTB	165679	NM_001040100	93141041	CAUUAUUGCUAUGGUGGUA,GGGAGCGAUCUAUGUUUAA,GGAUUUGAGGCGUGUGAAG,GCCUAUGUCUUUAUUCCAA
236	Lactosylceramide alpha-2,3-sialyltransferase	ST3GAL5	8869	NM_001042437	109633045	CAAUGGCGCUGUUAUUUGA,GACCAUGCAUAAUGUGACA,CGGAAGUUCUCCAGUAAAG,AGGAAUACUGCACGGAUUA
237	Alpha-N-acetylgalactosaminide alpha-2,6-sialyltransferase 6	ST6GALNAC6	30815	NM_013443	34147672	GGACGAAUGUGUCACCUAC,GUACAAUCCGCAUGAAUGA,GGUCAGCAGUGUUCGUGAU,GGAGCAUCACUGACGGCUA	L
238	Alpha-N-acetylneuraminide alpha-2,8-sialyltransferase	ST8SIA1	6489	NM_003034	163792206	GUGAAGAGGUGGCCAUCUA,CAUCUUUGAGGGUUUAUUA,GAAAUGCGCGGUGGUGGGA,GCAUAAUUCGGCAAAGGUU
239	Sia-alpha-2,3-Gal-beta-1,4-GlcNAc-R:alpha 2,8-sialyltransferase	ST8SIA3	51046	NM_015879	110815854	GUGAAGAGAUCCACUUGUA,GAACACAGAGGUCAGUUAA,CGAAUUCUCUCACCCAGGA,GUGGAAAUUUAAUCGGACA
240	Alpha-2,8-sialyltransferase 8E	ST8SIA5	29906	NM_013305	28373100	GGACAAAGCUCAAGUAUGA,GAAUAUAACUCCACAAGAU,GGCAGGAACUACAUUAAGA,GCAAAUGGGCGAUGAACAU	L
241	Tafazzin	TAZ	6901	NM_000116	31317266	GGAAAGCCCUGACGGACUU,UGAAUGACGUCCUUCCUAA,GGGACUGGGUGCAUAUCUU,UGUACGAGCUCAUCGAGAA
242	Trans-2,3-enoyl-CoA reductase	TECR	9524	NM_138501	50726974	UGGAGAUUCUGGACGCAAA,AUUACGAGGUGGAGAUUCU,GAGCUCAGCAGGUGAAACU,GAUUCUGGACGCAAAGACA
243	Ceramide glucosyltransferase	UGCG	7357	NM_003358	4507810	GAUAUGAAGUUGCAAAGUA,GCGAAUCCAUGACAAUAUA,GGACCAAACUACGAAUUAA,GAUUUGUGAUAGUGGAAUA
244	2-hydroxyacylsphingosine 1-beta-galactosyltransferase	UGT8	7368	NM_003360	40254470	ACACUAAACUCAUAGAAUG,CGAGAGAGGCCACCAUACA,GAUGCUGUGUACUGACGUA,CAGUCCAAGAUGCGGAAUA
